# Supplementary material for: Deep learning based tumor–stroma ratio scoring in colon cancer correlates with microscopic assessment
Source: J Pathol Inform. 2023 Jan 20;14:100191. doi: 10.1016/j.jpi.2023.100191 (PMC9922811; doi:10.1016/j.jpi.2023.100191)
Supplement: Supplementary material 3 — Output for all cases for the semi-automated algorithm and the fully-automated algorithm. In part 1 case 1-24, part 2 case 25-49 and part 3 50-75. [file mmc3.zip]

Archive with 4 entries (3 files):
- mmc3/
- mmc3/Supplementary data - output figures (part 1).pdf
- mmc3/Supplementary data - output figures (part 2).pdf
- mmc3/Supplementary data - output figures (part 3).pdf
